# Supplementary material for: Re-description of Balitorayingjiangensis (Teleostei, Cypriniformes, Balitoridae) from the upper Irrawaddy River, south-western China
Source: Biodivers Data J. 2025 Jul 11;13:e153915. doi: 10.3897/BDJ.13.e153915 (PMC12274893; doi:10.3897/BDJ.13.e153915)
Supplement: XML Treatment for Balitora yingjiangensis [file BDJ.13.e153915-treatment1.xml]

<!DOCTYPE tp:taxon-treatment
  PUBLIC "-//TaxonX//DTD Taxonomic Treatment Publishing DTD v0 20100105//EN" "tax-treatment-NSO.dtd">
<tp:taxon-treatment xmlns:tp="http://www.plazi.org/taxpub"><tp:treatment-meta><mixed-citation publication-type="journal"><person-group><name><surname>Lei</surname><given-names>Haotian</given-names></name><name><surname>Pu</surname><given-names>Xinrui</given-names></name><name><surname>Geng</surname><given-names>Yinmin</given-names></name><name><surname>Zeng</surname><given-names>Yuyang</given-names></name><name><surname>Liu</surname><given-names>Shuwei</given-names></name><name><surname>Chen</surname><given-names>Xiaoyong</given-names></name></person-group><article-title>Re-description of <italic><tp:taxon-name><tp:taxon-name-part taxon-name-part-type="genus" reg="Balitora">Balitora</tp:taxon-name-part><tp:taxon-name-part taxon-name-part-type="species" reg="yingjiangensis">yingjiangensis</tp:taxon-name-part></tp:taxon-name></italic> (<tp:taxon-name><tp:taxon-name-part taxon-name-part-type="subclass">Teleostei</tp:taxon-name-part></tp:taxon-name>, <tp:taxon-name><tp:taxon-name-part taxon-name-part-type="order">Cypriniformes</tp:taxon-name-part></tp:taxon-name>, <tp:taxon-name><tp:taxon-name-part taxon-name-part-type="family">Balitoridae</tp:taxon-name-part></tp:taxon-name>) from the upper Irrawaddy River, south-western China</article-title><source>Biodivers Data J</source><day>11</day><month>07</month><year>2025</year><volume>13</volume><pub-id pub-id-type="doi">10.3897/BDJ.13.e153915</pub-id></mixed-citation></tp:treatment-meta><tp:nomenclature><tp:taxon-name>
            <object-id xmlns:xlink="http://www.w3.org/1999/xlink" content-type="arpha" xlink:type="simple">E30FDD56-55B2-5887-A659-65C003111CA8</object-id>
            <tp:taxon-name-part taxon-name-part-type="genus">Balitora</tp:taxon-name-part>
            <tp:taxon-name-part taxon-name-part-type="species">yingjiangensis</tp:taxon-name-part>
            <object-id xmlns:xlink="http://www.w3.org/1999/xlink" content-type="zoobank" xlink:type="simple" object-id-type="ZooBank">AE32975A-ECE8-421D-B2B3-677554C4D6D3</object-id>
          </tp:taxon-name><tp:taxon-authority>(Chen, 2006)</tp:taxon-authority><tp:nomenclature-citation-list><tp:nomenclature-citation><tp:taxon-name>
                <tp:taxon-name-part taxon-name-part-type="genus" reg="Balitora"/>
                <tp:taxon-name-part taxon-name-part-type="species" reg="yingjiangensis"/>
              </tp:taxon-name><comment><italic><tp:taxon-name><tp:taxon-name-part taxon-name-part-type="genus" reg="Hemimyzon">Hemimyzon</tp:taxon-name-part><tp:taxon-name-part taxon-name-part-type="species" reg="yinjiangensis">yinjiangensis</tp:taxon-name-part></tp:taxon-name></italic> <xref ref-type="bibr" rid="B12673916">Chen 2006</xref> (original description).</comment></tp:nomenclature-citation></tp:nomenclature-citation-list></tp:nomenclature><tp:treatment-sec sec-type="materials"><title>Materials</title><list list-type="alpha-lower" list-content="occurrences"><list-item><p><bold>Type status:</bold> <named-content xmlns:xlink="http://www.w3.org/1999/xlink" content-type="dwc:typeStatus" xlink:type="simple">Holotype</named-content>. <bold>Occurrence:</bold> occurrenceID: <named-content xmlns:xlink="http://www.w3.org/1999/xlink" content-type="dwc:occurrenceID" xlink:type="simple">04342065-F302-535F-B7B2-25620420FEE2</named-content>; <bold>Location:</bold> locationID: <named-content xmlns:xlink="http://www.w3.org/1999/xlink" content-type="dwc:locationID" xlink:type="simple">KIZ1995000888</named-content>; continent: <named-content xmlns:xlink="http://www.w3.org/1999/xlink" content-type="dwc:continent" xlink:type="simple">Asia</named-content>; waterBody: <named-content xmlns:xlink="http://www.w3.org/1999/xlink" content-type="dwc:waterBody" xlink:type="simple">Irrawaddy River</named-content>; country: <named-content xmlns:xlink="http://www.w3.org/1999/xlink" content-type="dwc:country" xlink:type="simple">China</named-content>; countryCode: <named-content xmlns:xlink="http://www.w3.org/1999/xlink" content-type="dwc:countryCode" xlink:type="simple">CN</named-content>; stateProvince: <named-content xmlns:xlink="http://www.w3.org/1999/xlink" content-type="dwc:stateProvince" xlink:type="simple">Yunnan</named-content>; county: <named-content xmlns:xlink="http://www.w3.org/1999/xlink" content-type="dwc:county" xlink:type="simple">Yingjiang</named-content>; municipality: <named-content xmlns:xlink="http://www.w3.org/1999/xlink" content-type="dwc:municipality" xlink:type="simple">Jieyanghe River</named-content>; verbatimCoordinateSystem: <named-content xmlns:xlink="http://www.w3.org/1999/xlink" content-type="dwc:verbatimCoordinateSystem" xlink:type="simple">decimal degrees</named-content>; decimalLatitude: <named-content xmlns:xlink="http://www.w3.org/1999/xlink" content-type="dwc:decimalLatitude" xlink:type="simple">24.711469</named-content>; decimalLongitude: <named-content xmlns:xlink="http://www.w3.org/1999/xlink" content-type="dwc:decimalLongitude" xlink:type="simple">97.577983</named-content>; <bold>Event:</bold> eventDate: <named-content xmlns:xlink="http://www.w3.org/1999/xlink" content-type="dwc:eventDate" xlink:type="simple">Apr 1995</named-content></p></list-item><list-item><p><bold>Type status:</bold> <named-content xmlns:xlink="http://www.w3.org/1999/xlink" content-type="dwc:typeStatus" xlink:type="simple">Paratype</named-content>. <bold>Occurrence:</bold> occurrenceID: <named-content xmlns:xlink="http://www.w3.org/1999/xlink" content-type="dwc:occurrenceID" xlink:type="simple">19FA9671-B453-580E-B67A-E6B1823B09B3</named-content>; <bold>Location:</bold> locationID: <named-content xmlns:xlink="http://www.w3.org/1999/xlink" content-type="dwc:locationID" xlink:type="simple">KIZ1995000889</named-content>; continent: <named-content xmlns:xlink="http://www.w3.org/1999/xlink" content-type="dwc:continent" xlink:type="simple">Asia</named-content>; waterBody: <named-content xmlns:xlink="http://www.w3.org/1999/xlink" content-type="dwc:waterBody" xlink:type="simple">Irrawaddy River</named-content>; country: <named-content xmlns:xlink="http://www.w3.org/1999/xlink" content-type="dwc:country" xlink:type="simple">China</named-content>; countryCode: <named-content xmlns:xlink="http://www.w3.org/1999/xlink" content-type="dwc:countryCode" xlink:type="simple">CN</named-content>; stateProvince: <named-content xmlns:xlink="http://www.w3.org/1999/xlink" content-type="dwc:stateProvince" xlink:type="simple">Yunnan</named-content>; county: <named-content xmlns:xlink="http://www.w3.org/1999/xlink" content-type="dwc:county" xlink:type="simple">Yingjiang</named-content>; municipality: <named-content xmlns:xlink="http://www.w3.org/1999/xlink" content-type="dwc:municipality" xlink:type="simple">Jieyanghe River</named-content>; verbatimCoordinateSystem: <named-content xmlns:xlink="http://www.w3.org/1999/xlink" content-type="dwc:verbatimCoordinateSystem" xlink:type="simple">decimal degrees</named-content>; decimalLatitude: <named-content xmlns:xlink="http://www.w3.org/1999/xlink" content-type="dwc:decimalLatitude" xlink:type="simple">24.711469</named-content>; decimalLongitude: <named-content xmlns:xlink="http://www.w3.org/1999/xlink" content-type="dwc:decimalLongitude" xlink:type="simple">97.577983</named-content>; <bold>Event:</bold> eventDate: <named-content xmlns:xlink="http://www.w3.org/1999/xlink" content-type="dwc:eventDate" xlink:type="simple">Apr 1995</named-content></p></list-item><list-item><p><bold>Type status:</bold> <named-content xmlns:xlink="http://www.w3.org/1999/xlink" content-type="dwc:typeStatus" xlink:type="simple">Other material</named-content>. <bold>Occurrence:</bold> occurrenceID: <named-content xmlns:xlink="http://www.w3.org/1999/xlink" content-type="dwc:occurrenceID" xlink:type="simple">D44BB2D9-0128-56F5-8270-4DB110D50786</named-content>; <bold>Location:</bold> locationID: <named-content xmlns:xlink="http://www.w3.org/1999/xlink" content-type="dwc:locationID" xlink:type="simple">KIZ20220256, KIZ20220255, KIZ20220257 and KIZ20220258(4)</named-content>; continent: <named-content xmlns:xlink="http://www.w3.org/1999/xlink" content-type="dwc:continent" xlink:type="simple">Asia</named-content>; waterBody: <named-content xmlns:xlink="http://www.w3.org/1999/xlink" content-type="dwc:waterBody" xlink:type="simple">Irrawaddy River</named-content>; country: <named-content xmlns:xlink="http://www.w3.org/1999/xlink" content-type="dwc:country" xlink:type="simple">China</named-content>; countryCode: <named-content xmlns:xlink="http://www.w3.org/1999/xlink" content-type="dwc:countryCode" xlink:type="simple">CN</named-content>; stateProvince: <named-content xmlns:xlink="http://www.w3.org/1999/xlink" content-type="dwc:stateProvince" xlink:type="simple">Yunnan</named-content>; county: <named-content xmlns:xlink="http://www.w3.org/1999/xlink" content-type="dwc:county" xlink:type="simple">Yingjiang</named-content>; municipality: <named-content xmlns:xlink="http://www.w3.org/1999/xlink" content-type="dwc:municipality" xlink:type="simple">Jieyanghe River</named-content>; verbatimCoordinateSystem: <named-content xmlns:xlink="http://www.w3.org/1999/xlink" content-type="dwc:verbatimCoordinateSystem" xlink:type="simple">decimal degrees</named-content>; decimalLatitude: <named-content xmlns:xlink="http://www.w3.org/1999/xlink" content-type="dwc:decimalLatitude" xlink:type="simple">24.711469</named-content>; decimalLongitude: <named-content xmlns:xlink="http://www.w3.org/1999/xlink" content-type="dwc:decimalLongitude" xlink:type="simple">97.577983</named-content>; <bold>Event:</bold> eventDate: <named-content xmlns:xlink="http://www.w3.org/1999/xlink" content-type="dwc:eventDate" xlink:type="simple">21 Jul 2022</named-content></p></list-item><list-item><p><bold>Type status:</bold> <named-content xmlns:xlink="http://www.w3.org/1999/xlink" content-type="dwc:typeStatus" xlink:type="simple">Other material</named-content>. <bold>Occurrence:</bold> occurrenceID: <named-content xmlns:xlink="http://www.w3.org/1999/xlink" content-type="dwc:occurrenceID" xlink:type="simple">3AA633F0-9FB8-5EC2-ACDF-9A772269E479</named-content>; <bold>Location:</bold> locationID: <named-content xmlns:xlink="http://www.w3.org/1999/xlink" content-type="dwc:locationID" xlink:type="simple">PXR20231115001, PXR20231115002(2)</named-content>; continent: <named-content xmlns:xlink="http://www.w3.org/1999/xlink" content-type="dwc:continent" xlink:type="simple">Asia</named-content>; waterBody: <named-content xmlns:xlink="http://www.w3.org/1999/xlink" content-type="dwc:waterBody" xlink:type="simple">Irrawaddy River</named-content>; country: <named-content xmlns:xlink="http://www.w3.org/1999/xlink" content-type="dwc:country" xlink:type="simple">China</named-content>; countryCode: <named-content xmlns:xlink="http://www.w3.org/1999/xlink" content-type="dwc:countryCode" xlink:type="simple">CN</named-content>; stateProvince: <named-content xmlns:xlink="http://www.w3.org/1999/xlink" content-type="dwc:stateProvince" xlink:type="simple">Yunnan</named-content>; county: <named-content xmlns:xlink="http://www.w3.org/1999/xlink" content-type="dwc:county" xlink:type="simple">Yingjiang</named-content>; municipality: <named-content xmlns:xlink="http://www.w3.org/1999/xlink" content-type="dwc:municipality" xlink:type="simple">Jieyanghe River</named-content>; verbatimCoordinateSystem: <named-content xmlns:xlink="http://www.w3.org/1999/xlink" content-type="dwc:verbatimCoordinateSystem" xlink:type="simple">decimal degrees</named-content>; decimalLatitude: <named-content xmlns:xlink="http://www.w3.org/1999/xlink" content-type="dwc:decimalLatitude" xlink:type="simple">24.711469</named-content>; decimalLongitude: <named-content xmlns:xlink="http://www.w3.org/1999/xlink" content-type="dwc:decimalLongitude" xlink:type="simple">97.577983</named-content>; <bold>Event:</bold> eventDate: <named-content xmlns:xlink="http://www.w3.org/1999/xlink" content-type="dwc:eventDate" xlink:type="simple">15 Nov 2023</named-content></p></list-item><list-item><p><bold>Type status:</bold> <named-content xmlns:xlink="http://www.w3.org/1999/xlink" content-type="dwc:typeStatus" xlink:type="simple">Other material</named-content>. <bold>Occurrence:</bold> occurrenceID: <named-content xmlns:xlink="http://www.w3.org/1999/xlink" content-type="dwc:occurrenceID" xlink:type="simple">980C451B-5F1E-59F3-B80C-38D25F5654BA</named-content>; <bold>Location:</bold> locationID: <named-content xmlns:xlink="http://www.w3.org/1999/xlink" content-type="dwc:locationID" xlink:type="simple">PXR20240512001, ZYY20240049(2)</named-content>; continent: <named-content xmlns:xlink="http://www.w3.org/1999/xlink" content-type="dwc:continent" xlink:type="simple">Asia</named-content>; waterBody: <named-content xmlns:xlink="http://www.w3.org/1999/xlink" content-type="dwc:waterBody" xlink:type="simple">Irrawaddy River</named-content>; country: <named-content xmlns:xlink="http://www.w3.org/1999/xlink" content-type="dwc:country" xlink:type="simple">China</named-content>; countryCode: <named-content xmlns:xlink="http://www.w3.org/1999/xlink" content-type="dwc:countryCode" xlink:type="simple">CN</named-content>; stateProvince: <named-content xmlns:xlink="http://www.w3.org/1999/xlink" content-type="dwc:stateProvince" xlink:type="simple">Yunnan</named-content>; county: <named-content xmlns:xlink="http://www.w3.org/1999/xlink" content-type="dwc:county" xlink:type="simple">Yingjiang</named-content>; municipality: <named-content xmlns:xlink="http://www.w3.org/1999/xlink" content-type="dwc:municipality" xlink:type="simple">Jieyanghe River</named-content>; verbatimCoordinateSystem: <named-content xmlns:xlink="http://www.w3.org/1999/xlink" content-type="dwc:verbatimCoordinateSystem" xlink:type="simple">decimal degrees</named-content>; decimalLatitude: <named-content xmlns:xlink="http://www.w3.org/1999/xlink" content-type="dwc:decimalLatitude" xlink:type="simple">24.711469</named-content>; decimalLongitude: <named-content xmlns:xlink="http://www.w3.org/1999/xlink" content-type="dwc:decimalLongitude" xlink:type="simple">97.577983</named-content>; <bold>Event:</bold> eventDate: <named-content xmlns:xlink="http://www.w3.org/1999/xlink" content-type="dwc:eventDate" xlink:type="simple">12 May 2024</named-content></p></list-item><list-item><p><bold>Type status:</bold> <named-content xmlns:xlink="http://www.w3.org/1999/xlink" content-type="dwc:typeStatus" xlink:type="simple">Other material</named-content>. <bold>Occurrence:</bold> occurrenceID: <named-content xmlns:xlink="http://www.w3.org/1999/xlink" content-type="dwc:occurrenceID" xlink:type="simple">1CE6328F-7FF3-5BAC-AD11-30128BEAB69F</named-content>; <bold>Location:</bold> locationID: <named-content xmlns:xlink="http://www.w3.org/1999/xlink" content-type="dwc:locationID" xlink:type="simple">KIZ200309246</named-content>; continent: <named-content xmlns:xlink="http://www.w3.org/1999/xlink" content-type="dwc:continent" xlink:type="simple">Asia</named-content>; waterBody: <named-content xmlns:xlink="http://www.w3.org/1999/xlink" content-type="dwc:waterBody" xlink:type="simple">Irrawaddy River</named-content>; country: <named-content xmlns:xlink="http://www.w3.org/1999/xlink" content-type="dwc:country" xlink:type="simple">China</named-content>; countryCode: <named-content xmlns:xlink="http://www.w3.org/1999/xlink" content-type="dwc:countryCode" xlink:type="simple">CN</named-content>; stateProvince: <named-content xmlns:xlink="http://www.w3.org/1999/xlink" content-type="dwc:stateProvince" xlink:type="simple">Yunnan</named-content>; county: <named-content xmlns:xlink="http://www.w3.org/1999/xlink" content-type="dwc:county" xlink:type="simple">Tengchong city</named-content>; municipality: <named-content xmlns:xlink="http://www.w3.org/1999/xlink" content-type="dwc:municipality" xlink:type="simple">Longchuanjiang River</named-content>; verbatimCoordinateSystem: <named-content xmlns:xlink="http://www.w3.org/1999/xlink" content-type="dwc:verbatimCoordinateSystem" xlink:type="simple">decimal degrees</named-content>; decimalLatitude: <named-content xmlns:xlink="http://www.w3.org/1999/xlink" content-type="dwc:decimalLatitude" xlink:type="simple">24.889876</named-content>; decimalLongitude: <named-content xmlns:xlink="http://www.w3.org/1999/xlink" content-type="dwc:decimalLongitude" xlink:type="simple">98.675866</named-content>; <bold>Event:</bold> eventDate: <named-content xmlns:xlink="http://www.w3.org/1999/xlink" content-type="dwc:eventDate" xlink:type="simple">15 Sep 2003</named-content></p></list-item><list-item><p><bold>Type status:</bold> <named-content xmlns:xlink="http://www.w3.org/1999/xlink" content-type="dwc:typeStatus" xlink:type="simple">Other material</named-content>. <bold>Occurrence:</bold> occurrenceID: <named-content xmlns:xlink="http://www.w3.org/1999/xlink" content-type="dwc:occurrenceID" xlink:type="simple">02126BC8-499F-55AE-B580-C10A856CEFD0</named-content>; <bold>Location:</bold> locationID: <named-content xmlns:xlink="http://www.w3.org/1999/xlink" content-type="dwc:locationID" xlink:type="simple">KIZ2006009598, KIZ2006009536, KIZ2006009525 and KIZ2006009539(4)</named-content>; continent: <named-content xmlns:xlink="http://www.w3.org/1999/xlink" content-type="dwc:continent" xlink:type="simple">Asia</named-content>; waterBody: <named-content xmlns:xlink="http://www.w3.org/1999/xlink" content-type="dwc:waterBody" xlink:type="simple">Irrawaddy River</named-content>; country: <named-content xmlns:xlink="http://www.w3.org/1999/xlink" content-type="dwc:country" xlink:type="simple">China</named-content>; countryCode: <named-content xmlns:xlink="http://www.w3.org/1999/xlink" content-type="dwc:countryCode" xlink:type="simple">CN</named-content>; stateProvince: <named-content xmlns:xlink="http://www.w3.org/1999/xlink" content-type="dwc:stateProvince" xlink:type="simple">Yunnan</named-content>; county: <named-content xmlns:xlink="http://www.w3.org/1999/xlink" content-type="dwc:county" xlink:type="simple">Tengchong city</named-content>; municipality: <named-content xmlns:xlink="http://www.w3.org/1999/xlink" content-type="dwc:municipality" xlink:type="simple">Longchuanjiang River</named-content>; verbatimCoordinateSystem: <named-content xmlns:xlink="http://www.w3.org/1999/xlink" content-type="dwc:verbatimCoordinateSystem" xlink:type="simple">decimal degrees</named-content>; decimalLatitude: <named-content xmlns:xlink="http://www.w3.org/1999/xlink" content-type="dwc:decimalLatitude" xlink:type="simple">24.889876</named-content>; decimalLongitude: <named-content xmlns:xlink="http://www.w3.org/1999/xlink" content-type="dwc:decimalLongitude" xlink:type="simple">98.675866</named-content>; <bold>Event:</bold> eventDate: <named-content xmlns:xlink="http://www.w3.org/1999/xlink" content-type="dwc:eventDate" xlink:type="simple">23 Apr 2006</named-content></p></list-item><list-item><p><bold>Type status:</bold> <named-content xmlns:xlink="http://www.w3.org/1999/xlink" content-type="dwc:typeStatus" xlink:type="simple">Other material</named-content>. <bold>Occurrence:</bold> occurrenceID: <named-content xmlns:xlink="http://www.w3.org/1999/xlink" content-type="dwc:occurrenceID" xlink:type="simple">15E5F684-ABDB-5136-97EB-CB7DD3BE2457</named-content>; <bold>Location:</bold> locationID: <named-content xmlns:xlink="http://www.w3.org/1999/xlink" content-type="dwc:locationID" xlink:type="simple">KIZ20220332</named-content>; continent: <named-content xmlns:xlink="http://www.w3.org/1999/xlink" content-type="dwc:continent" xlink:type="simple">Asia</named-content>; waterBody: <named-content xmlns:xlink="http://www.w3.org/1999/xlink" content-type="dwc:waterBody" xlink:type="simple">Irrawaddy River</named-content>; country: <named-content xmlns:xlink="http://www.w3.org/1999/xlink" content-type="dwc:country" xlink:type="simple">China</named-content>; countryCode: <named-content xmlns:xlink="http://www.w3.org/1999/xlink" content-type="dwc:countryCode" xlink:type="simple">CN</named-content>; stateProvince: <named-content xmlns:xlink="http://www.w3.org/1999/xlink" content-type="dwc:stateProvince" xlink:type="simple">Yunnan</named-content>; county: <named-content xmlns:xlink="http://www.w3.org/1999/xlink" content-type="dwc:county" xlink:type="simple">Ruili city</named-content>; municipality: <named-content xmlns:xlink="http://www.w3.org/1999/xlink" content-type="dwc:municipality" xlink:type="simple">Ruili River</named-content>; verbatimCoordinateSystem: <named-content xmlns:xlink="http://www.w3.org/1999/xlink" content-type="dwc:verbatimCoordinateSystem" xlink:type="simple">decimal degrees</named-content>; decimalLatitude: <named-content xmlns:xlink="http://www.w3.org/1999/xlink" content-type="dwc:decimalLatitude" xlink:type="simple">24.102258</named-content>; decimalLongitude: <named-content xmlns:xlink="http://www.w3.org/1999/xlink" content-type="dwc:decimalLongitude" xlink:type="simple">97.995292</named-content>; <bold>Event:</bold> eventDate: <named-content xmlns:xlink="http://www.w3.org/1999/xlink" content-type="dwc:eventDate" xlink:type="simple">26 Jul 2022</named-content></p></list-item><list-item><p><bold>Type status:</bold> <named-content xmlns:xlink="http://www.w3.org/1999/xlink" content-type="dwc:typeStatus" xlink:type="simple">Other material</named-content>. <bold>Occurrence:</bold> occurrenceID: <named-content xmlns:xlink="http://www.w3.org/1999/xlink" content-type="dwc:occurrenceID" xlink:type="simple">CB4368D8-40E1-54A7-802A-8056C238CC48</named-content>; <bold>Location:</bold> locationID: <named-content xmlns:xlink="http://www.w3.org/1999/xlink" content-type="dwc:locationID" xlink:type="simple">QT20170109, QT20170106, QT20170108 and QT20170107(4)</named-content>; continent: <named-content xmlns:xlink="http://www.w3.org/1999/xlink" content-type="dwc:continent" xlink:type="simple">Asia</named-content>; waterBody: <named-content xmlns:xlink="http://www.w3.org/1999/xlink" content-type="dwc:waterBody" xlink:type="simple">Irrawaddy River</named-content>; country: <named-content xmlns:xlink="http://www.w3.org/1999/xlink" content-type="dwc:country" xlink:type="simple">Myanmar</named-content>; countryCode: <named-content xmlns:xlink="http://www.w3.org/1999/xlink" content-type="dwc:countryCode" xlink:type="simple">MM</named-content>; stateProvince: <named-content xmlns:xlink="http://www.w3.org/1999/xlink" content-type="dwc:stateProvince" xlink:type="simple">Kachin State</named-content>; county: <named-content xmlns:xlink="http://www.w3.org/1999/xlink" content-type="dwc:county" xlink:type="simple">Putao District</named-content>; municipality: <named-content xmlns:xlink="http://www.w3.org/1999/xlink" content-type="dwc:municipality" xlink:type="simple">stream near Hkyenhpa Populated place</named-content>; verbatimCoordinateSystem: <named-content xmlns:xlink="http://www.w3.org/1999/xlink" content-type="dwc:verbatimCoordinateSystem" xlink:type="simple">decimal degrees</named-content>; decimalLatitude: <named-content xmlns:xlink="http://www.w3.org/1999/xlink" content-type="dwc:decimalLatitude" xlink:type="simple">27.672414</named-content>; decimalLongitude: <named-content xmlns:xlink="http://www.w3.org/1999/xlink" content-type="dwc:decimalLongitude" xlink:type="simple">97.384083</named-content>; <bold>Event:</bold> eventDate: <named-content xmlns:xlink="http://www.w3.org/1999/xlink" content-type="dwc:eventDate" xlink:type="simple">29 Nov 2017</named-content></p></list-item><list-item><p><bold>Type status:</bold> <named-content xmlns:xlink="http://www.w3.org/1999/xlink" content-type="dwc:typeStatus" xlink:type="simple">Other material</named-content>. <bold>Occurrence:</bold> occurrenceID: <named-content xmlns:xlink="http://www.w3.org/1999/xlink" content-type="dwc:occurrenceID" xlink:type="simple">EFBE7DAD-E960-5D5A-9CA8-11721665CB9A</named-content>; <bold>Location:</bold> locationID: <named-content xmlns:xlink="http://www.w3.org/1999/xlink" content-type="dwc:locationID" xlink:type="simple">CXY20150315</named-content>; continent: <named-content xmlns:xlink="http://www.w3.org/1999/xlink" content-type="dwc:continent" xlink:type="simple">Asia</named-content>; waterBody: <named-content xmlns:xlink="http://www.w3.org/1999/xlink" content-type="dwc:waterBody" xlink:type="simple">Irrawaddy River</named-content>; country: <named-content xmlns:xlink="http://www.w3.org/1999/xlink" content-type="dwc:country" xlink:type="simple">Myanmar</named-content>; countryCode: <named-content xmlns:xlink="http://www.w3.org/1999/xlink" content-type="dwc:countryCode" xlink:type="simple">MM</named-content>; stateProvince: <named-content xmlns:xlink="http://www.w3.org/1999/xlink" content-type="dwc:stateProvince" xlink:type="simple">Kachin State</named-content>; county: <named-content xmlns:xlink="http://www.w3.org/1999/xlink" content-type="dwc:county" xlink:type="simple">Putao District</named-content>; municipality: <named-content xmlns:xlink="http://www.w3.org/1999/xlink" content-type="dwc:municipality" xlink:type="simple">Chan Khaung Stream</named-content>; verbatimCoordinateSystem: <named-content xmlns:xlink="http://www.w3.org/1999/xlink" content-type="dwc:verbatimCoordinateSystem" xlink:type="simple">decimal degrees</named-content>; decimalLatitude: <named-content xmlns:xlink="http://www.w3.org/1999/xlink" content-type="dwc:decimalLatitude" xlink:type="simple">27.408914</named-content>; decimalLongitude: <named-content xmlns:xlink="http://www.w3.org/1999/xlink" content-type="dwc:decimalLongitude" xlink:type="simple">97.315847</named-content>; <bold>Event:</bold> eventDate: <named-content xmlns:xlink="http://www.w3.org/1999/xlink" content-type="dwc:eventDate" xlink:type="simple">28 Dec 2015</named-content></p></list-item><list-item><p><bold>Type status:</bold> <named-content xmlns:xlink="http://www.w3.org/1999/xlink" content-type="dwc:typeStatus" xlink:type="simple">Other material</named-content>. <bold>Occurrence:</bold> occurrenceID: <named-content xmlns:xlink="http://www.w3.org/1999/xlink" content-type="dwc:occurrenceID" xlink:type="simple">4E863060-EA7E-59D2-B880-DF0470C507DC</named-content>; <bold>Location:</bold> locationID: <named-content xmlns:xlink="http://www.w3.org/1999/xlink" content-type="dwc:locationID" xlink:type="simple">CXY20190496</named-content>; continent: <named-content xmlns:xlink="http://www.w3.org/1999/xlink" content-type="dwc:continent" xlink:type="simple">Asia</named-content>; waterBody: <named-content xmlns:xlink="http://www.w3.org/1999/xlink" content-type="dwc:waterBody" xlink:type="simple">Irrawaddy River</named-content>; country: <named-content xmlns:xlink="http://www.w3.org/1999/xlink" content-type="dwc:country" xlink:type="simple">Myanmar</named-content>; countryCode: <named-content xmlns:xlink="http://www.w3.org/1999/xlink" content-type="dwc:countryCode" xlink:type="simple">MM</named-content>; stateProvince: <named-content xmlns:xlink="http://www.w3.org/1999/xlink" content-type="dwc:stateProvince" xlink:type="simple">Sagaing Region</named-content>; county: <named-content xmlns:xlink="http://www.w3.org/1999/xlink" content-type="dwc:county" xlink:type="simple">Kale District</named-content>; municipality: <named-content xmlns:xlink="http://www.w3.org/1999/xlink" content-type="dwc:municipality" xlink:type="simple">Yaw Su Village</named-content>; locality: <named-content xmlns:xlink="http://www.w3.org/1999/xlink" content-type="dwc:locality" xlink:type="simple">a primary tributary of Chindwin River</named-content>; verbatimCoordinateSystem: <named-content xmlns:xlink="http://www.w3.org/1999/xlink" content-type="dwc:verbatimCoordinateSystem" xlink:type="simple">decimal degrees</named-content>; decimalLatitude: <named-content xmlns:xlink="http://www.w3.org/1999/xlink" content-type="dwc:decimalLatitude" xlink:type="simple">23.187093</named-content>; decimalLongitude: <named-content xmlns:xlink="http://www.w3.org/1999/xlink" content-type="dwc:decimalLongitude" xlink:type="simple">94.270935</named-content>; <bold>Event:</bold> eventDate: <named-content xmlns:xlink="http://www.w3.org/1999/xlink" content-type="dwc:eventDate" xlink:type="simple">6 Nov 2019</named-content></p></list-item></list></tp:treatment-sec><tp:treatment-sec sec-type="Description"><title>Description</title><p>Morphometric and meristic data of 11 specimens of <italic><tp:taxon-name><tp:taxon-name-part taxon-name-part-type="genus" reg="Balitora">B.</tp:taxon-name-part><tp:taxon-name-part taxon-name-part-type="species" reg="yingjiangensis">yingjiangensis</tp:taxon-name-part></tp:taxon-name></italic> are provided in Table <xref ref-type="table" rid="T12673679">3</xref>. See Fig. <xref ref-type="fig" rid="F12673680">3</xref> for dorsal, lateral and ventral profile of body. Body elongated, rounded laterally and flattened ventrally, posterior portion gradually compressed from dorsal fin to caudal-fin base, with the highest point of body at dorsal-fin origin. Body covered in small scales, lateral-line scales 63-67. Each scale with a prominent longitudinal keel along centre. Lateral-line scales with two additional smaller keels along posterior edge, above and below principal longitudinal keel.</p><p>Head blunt and depressed, dorsum of head densely covered with tiny tubercles. Head length greater than head width and head width much greater than head depth. Eyes small, dorsally situated, slightly posterior of the mid-point of head, not visible from ventral view. Interorbital space wide and flat.</p><p>Mouth small, inferior, relatively shallow pre-oral groove present between rostral cap and upper lip, extending across corners of mouth. Mouth width 23.66–33.23% of head width. Rostral cape around upper lip and divided into three lobes, the median one the largest, slightly curved. Two pairs of rostral barbels, both shorter than eye diameter, outer one slightly longer than the inner one. One pair of maxillary barbels, shorter than eye diameter, situated at corner of mouth. Upper and lower jaws covered by a horny sheath. Upper and lower lips with a single row of large papillae. Lower jaw with radiating ridges on surface. Two longitudinal fleshy ridges on mid-chin (Fig. <xref ref-type="fig" rid="F12673693">5</xref>). Gill opening large, extending to the pectoral fin origin on the ventral surface.</p><p>Dorsal fin rays iiii, 7, pectoral fin rays ix,14, pelvic fin rays ii, 9, anal fin rays iii, 5 and principal caudal fin rays 6+7. Dorsal fin origin slightly posterior to pelvic-fin origin and nearer to tip of snout than to caudal fin base. Pectoral fins large and horizontally placed, posterior margin rounded. Tip of the pectoral fin not reaching pelvic fin origin. Pelvic fins short, not reaching or just reaching anus, posterior margin straight. Pelvic fin origin closer to snout tip than caudal fin base and closer to anal fin origin than snout tip. Anus situated approximately 4/5 distance from posterior end of the pelvic fin base to the anal fin origin. Anal fin short, origin close to the anus and far from the caudal fin base, tips of which not reaching caudal fin base when extended backwards. Caudal fin deeply forked, lower lobe longer than upper lobe. Uppermost and lowermost three or four principal caudal rays without interradial membranes and tightly associated. Caudal peduncle slender, length of which 3.71-4.47 times depth.</p></tp:treatment-sec><tp:treatment-sec sec-type="Diagnosis"><title>Diagnosis</title><p><italic><tp:taxon-name><tp:taxon-name-part taxon-name-part-type="genus" reg="Balitora">Balitora</tp:taxon-name-part><tp:taxon-name-part taxon-name-part-type="species" reg="yingjiangensis">yingjiangensis</tp:taxon-name-part></tp:taxon-name></italic> is distinguished from <italic><tp:taxon-name><tp:taxon-name-part taxon-name-part-type="genus" reg="Balitora">B.</tp:taxon-name-part><tp:taxon-name-part taxon-name-part-type="species" reg="anlongensis">anlongensis</tp:taxon-name-part></tp:taxon-name></italic>, <italic><tp:taxon-name><tp:taxon-name-part taxon-name-part-type="genus" reg="Balitora">B.</tp:taxon-name-part><tp:taxon-name-part taxon-name-part-type="species" reg="longibarba">longibarba</tp:taxon-name-part></tp:taxon-name></italic>, <italic><tp:taxon-name><tp:taxon-name-part taxon-name-part-type="genus" reg="Balitora">B.</tp:taxon-name-part><tp:taxon-name-part taxon-name-part-type="species" reg="ludongensis">ludongensis</tp:taxon-name-part></tp:taxon-name></italic> and <italic><tp:taxon-name><tp:taxon-name-part taxon-name-part-type="genus" reg="Balitora">B.</tp:taxon-name-part><tp:taxon-name-part taxon-name-part-type="species" reg="kwangsiensis">kwangsiensis</tp:taxon-name-part></tp:taxon-name></italic> in possession of one pair of maxillary barbels vs. two pairs of maxillary barbels, distinguished from <italic><tp:taxon-name><tp:taxon-name-part taxon-name-part-type="genus" reg="Balitora">B.</tp:taxon-name-part><tp:taxon-name-part taxon-name-part-type="species" reg="annamica">annamica</tp:taxon-name-part></tp:taxon-name></italic>, <italic><tp:taxon-name><tp:taxon-name-part taxon-name-part-type="genus" reg="Balitora">B.</tp:taxon-name-part><tp:taxon-name-part taxon-name-part-type="species" reg="eddsi">eddsi</tp:taxon-name-part></tp:taxon-name></italic>, <italic><tp:taxon-name><tp:taxon-name-part taxon-name-part-type="genus" reg="Balitora">B.</tp:taxon-name-part><tp:taxon-name-part taxon-name-part-type="species" reg="jalpalli">jalpalli</tp:taxon-name-part></tp:taxon-name></italic>, <italic><tp:taxon-name><tp:taxon-name-part taxon-name-part-type="genus" reg="Balitora">B.</tp:taxon-name-part><tp:taxon-name-part taxon-name-part-type="species" reg="laticauda">laticauda</tp:taxon-name-part></tp:taxon-name></italic>, <italic><tp:taxon-name><tp:taxon-name-part taxon-name-part-type="genus" reg="Balitora">B.</tp:taxon-name-part><tp:taxon-name-part taxon-name-part-type="species" reg="meridonalis">meridonalis</tp:taxon-name-part></tp:taxon-name></italic> and <italic><tp:taxon-name><tp:taxon-name-part taxon-name-part-type="genus" reg="Balitora">B.</tp:taxon-name-part><tp:taxon-name-part taxon-name-part-type="species" reg="mysorensis">mysorensis</tp:taxon-name-part></tp:taxon-name></italic> in a shorter predorsal length, 36.1-43.5% SL vs. greater than 43.7% SL, from <italic><tp:taxon-name><tp:taxon-name-part taxon-name-part-type="genus" reg="Balitora">B.</tp:taxon-name-part><tp:taxon-name-part taxon-name-part-type="species" reg="chipkali">chipkali</tp:taxon-name-part></tp:taxon-name></italic> and <italic><tp:taxon-name><tp:taxon-name-part taxon-name-part-type="genus" reg="Balitora">B.</tp:taxon-name-part><tp:taxon-name-part taxon-name-part-type="species" reg="lancangjiangensis">lancangjiangensis</tp:taxon-name-part></tp:taxon-name></italic> in a slenderer caudal peduncle, length of caudal peduncle 3.71-4.47 times depth vs. less than 3.5 times and from <italic><tp:taxon-name><tp:taxon-name-part taxon-name-part-type="genus" reg="Balitora">B.</tp:taxon-name-part><tp:taxon-name-part taxon-name-part-type="species" reg="tchangi">tchangi</tp:taxon-name-part></tp:taxon-name></italic> from two simple pelvic fin rays vs. three simple pelvic fin rays. <italic><tp:taxon-name><tp:taxon-name-part taxon-name-part-type="genus" reg="Balitora">B.</tp:taxon-name-part><tp:taxon-name-part taxon-name-part-type="species" reg="brucei">brucei</tp:taxon-name-part></tp:taxon-name></italic>, <italic><tp:taxon-name><tp:taxon-name-part taxon-name-part-type="genus" reg="Balitora">B.</tp:taxon-name-part><tp:taxon-name-part taxon-name-part-type="species" reg="burmanica">burmanica</tp:taxon-name-part></tp:taxon-name></italic> and <italic><tp:taxon-name><tp:taxon-name-part taxon-name-part-type="genus" reg="Balitora">B.</tp:taxon-name-part><tp:taxon-name-part taxon-name-part-type="species" reg="nantingensis">nantingensis</tp:taxon-name-part></tp:taxon-name></italic> are closely-related congeneric species of <italic><tp:taxon-name><tp:taxon-name-part taxon-name-part-type="genus" reg="Balitora">B.</tp:taxon-name-part><tp:taxon-name-part taxon-name-part-type="species" reg="yingjiangensis">yingjiangensis</tp:taxon-name-part></tp:taxon-name></italic>. <italic><tp:taxon-name><tp:taxon-name-part taxon-name-part-type="genus" reg="Balitora">B.</tp:taxon-name-part><tp:taxon-name-part taxon-name-part-type="species" reg="yingjiangensis">yingjiangensis</tp:taxon-name-part></tp:taxon-name></italic> is differentiated from <italic><tp:taxon-name><tp:taxon-name-part taxon-name-part-type="genus" reg="Balitora">B.</tp:taxon-name-part><tp:taxon-name-part taxon-name-part-type="species" reg="brucei">brucei</tp:taxon-name-part></tp:taxon-name></italic>, <italic><tp:taxon-name><tp:taxon-name-part taxon-name-part-type="genus" reg="Balitora">B.</tp:taxon-name-part><tp:taxon-name-part taxon-name-part-type="species" reg="burmanica">burmanica</tp:taxon-name-part></tp:taxon-name></italic> and <italic><tp:taxon-name><tp:taxon-name-part taxon-name-part-type="genus" reg="Balitora">B.</tp:taxon-name-part><tp:taxon-name-part taxon-name-part-type="species" reg="nantingensis">nantingensis</tp:taxon-name-part></tp:taxon-name></italic> in a lower caudal peduncle, 4.14-4.84% SL vs. 5.10-5.80% in <italic><tp:taxon-name><tp:taxon-name-part taxon-name-part-type="genus" reg="Balitora">B.</tp:taxon-name-part><tp:taxon-name-part taxon-name-part-type="species" reg="brucei">brucei</tp:taxon-name-part></tp:taxon-name></italic>, 5.01-5.81% in <italic><tp:taxon-name><tp:taxon-name-part taxon-name-part-type="genus" reg="Balitora">B.</tp:taxon-name-part><tp:taxon-name-part taxon-name-part-type="species" reg="burmanica">burmanica</tp:taxon-name-part></tp:taxon-name></italic> and 5.03-6.28% in <italic><tp:taxon-name><tp:taxon-name-part taxon-name-part-type="genus" reg="Balitora">B.</tp:taxon-name-part><tp:taxon-name-part taxon-name-part-type="species" reg="nantingensis">nantingensis</tp:taxon-name-part></tp:taxon-name></italic>. It further differs from <italic><tp:taxon-name><tp:taxon-name-part taxon-name-part-type="genus" reg="Balitora">B.</tp:taxon-name-part><tp:taxon-name-part taxon-name-part-type="species" reg="burmanica">burmanica</tp:taxon-name-part></tp:taxon-name></italic> and <italic><tp:taxon-name><tp:taxon-name-part taxon-name-part-type="genus" reg="Balitora">B.</tp:taxon-name-part><tp:taxon-name-part taxon-name-part-type="species" reg="nantingensis">nantingensis</tp:taxon-name-part></tp:taxon-name></italic> in a slenderer caudal peduncle, length of caudal peduncle 3.71-4.47 times depth vs. 3.46-3.03 times in <italic><tp:taxon-name><tp:taxon-name-part taxon-name-part-type="genus" reg="Balitora">B.</tp:taxon-name-part><tp:taxon-name-part taxon-name-part-type="species" reg="burmanica">burmanica</tp:taxon-name-part></tp:taxon-name></italic> and 2.94-2.62 times in <italic><tp:taxon-name><tp:taxon-name-part taxon-name-part-type="genus" reg="Balitora">B.</tp:taxon-name-part><tp:taxon-name-part taxon-name-part-type="species" reg="nantingensis">nantingensis</tp:taxon-name-part></tp:taxon-name></italic> and a smaller head, head length 18.35-20.47% SL vs. 21.12-22.24% in <italic><tp:taxon-name><tp:taxon-name-part taxon-name-part-type="genus" reg="Balitora">B.</tp:taxon-name-part><tp:taxon-name-part taxon-name-part-type="species" reg="burmanica">burmanica</tp:taxon-name-part></tp:taxon-name></italic> and 20.54-23.10% in <italic><tp:taxon-name><tp:taxon-name-part taxon-name-part-type="genus" reg="Balitora">B.</tp:taxon-name-part><tp:taxon-name-part taxon-name-part-type="species" reg="nantingensis">nantingensis</tp:taxon-name-part></tp:taxon-name></italic>. It further differs from <italic><tp:taxon-name><tp:taxon-name-part taxon-name-part-type="genus" reg="Balitora">B.</tp:taxon-name-part><tp:taxon-name-part taxon-name-part-type="species" reg="nantingensis">nantingensis</tp:taxon-name-part></tp:taxon-name></italic> in a larger mouth, width of mouth 20.17-25.30% HL vs. 14.87-19.33% and larger eyes, eye diameter 14.5-20.05% HL vs. 11.19-12.89%.</p></tp:treatment-sec><tp:treatment-sec sec-type="Distribution"><title>Distribution</title><p><italic><tp:taxon-name><tp:taxon-name-part taxon-name-part-type="genus" reg="Balitora">Balitora</tp:taxon-name-part><tp:taxon-name-part taxon-name-part-type="species" reg="yingjiangensis">yingjiangensis</tp:taxon-name-part></tp:taxon-name></italic> is known from upper tributaries of the Irrawaddy River in China and Myanmar, namely the Chindwin River, Dayingjiang River, Longchuanjiang-Ruilijiang River and Menglaihe River. The type locality is in a reach of the Jieyanghe River at Nabang Town, Yingjiang County, Yunnan Province, China (Fig. <xref ref-type="fig" rid="F12673593">1</xref>).</p></tp:treatment-sec><tp:treatment-sec sec-type="Ecology"><title>Ecology</title><p>This species inhabits torrential rivers with clear, well oxygenated water as well as boulder and gravel substrate. Mainly found in streams and shallow rivers, rarely in the main course. Enlarged and flattened paired fins enable it to resist the current and cling on to the rocky surface while feeding on algae and aquatic invertebrates. Syntopic fish species observed together with <italic><tp:taxon-name><tp:taxon-name-part taxon-name-part-type="genus" reg="Balitora">B.</tp:taxon-name-part><tp:taxon-name-part taxon-name-part-type="species" reg="yingjiangensis">yingjiangensis</tp:taxon-name-part></tp:taxon-name></italic> include: <italic><tp:taxon-name><tp:taxon-name-part taxon-name-part-type="genus" reg="Neolissochilus">Neolissochilus</tp:taxon-name-part><tp:taxon-name-part taxon-name-part-type="species" reg="heterostomus">heterostomus</tp:taxon-name-part></tp:taxon-name></italic>, <italic><tp:taxon-name><tp:taxon-name-part taxon-name-part-type="genus" reg="Garra">Garra</tp:taxon-name-part><tp:taxon-name-part taxon-name-part-type="species" reg="rotundinasus">rotundinasus</tp:taxon-name-part></tp:taxon-name></italic>, <italic><tp:taxon-name><tp:taxon-name-part taxon-name-part-type="genus" reg="Psilorhynchus">Psilorhynchus</tp:taxon-name-part><tp:taxon-name-part taxon-name-part-type="species" reg="olliei">olliei</tp:taxon-name-part></tp:taxon-name></italic>, <italic><tp:taxon-name><tp:taxon-name-part taxon-name-part-type="genus" reg="Schistura">Schistura</tp:taxon-name-part></tp:taxon-name></italic> sp., <italic><tp:taxon-name><tp:taxon-name-part taxon-name-part-type="genus" reg="Glyptothorax">Glyptothorax</tp:taxon-name-part><tp:taxon-name-part taxon-name-part-type="species" reg="minimaculatus">minimaculatus</tp:taxon-name-part></tp:taxon-name></italic>, <italic><tp:taxon-name><tp:taxon-name-part taxon-name-part-type="genus" reg="Pseudecheneis">Pseudecheneis</tp:taxon-name-part><tp:taxon-name-part taxon-name-part-type="species" reg="brachyura">brachyura</tp:taxon-name-part></tp:taxon-name></italic> and <italic><tp:taxon-name><tp:taxon-name-part taxon-name-part-type="genus" reg="Exostoma">Exostoma</tp:taxon-name-part><tp:taxon-name-part taxon-name-part-type="species" reg="vinciguerrae">vinciguerrae</tp:taxon-name-part></tp:taxon-name></italic>.</p></tp:treatment-sec><tp:treatment-sec sec-type="Colouration"><title>Colouration</title><p>In living specimens, dorsal and lateral sides of the body greyish-brown, creamy ventrally. Dorsum of head dark brown, covered with white tubercles. Medium of body with seven saddle-shaped dark blotches situated longitudinally in the dorsal profile. Sides of body with longitudinal black band along lateral line and scattered black spots. Dorsal fin rays light brown with a black bar at the middle 1/3 of rays, interradial membranes hyaline. Pectoral and pelvic fin bases brown with black blotches from dorsal view. Pectoral and pelvic fin rays dark bronze, membrane lighter, medium of which with anterior curving black stripes. Anal fin hyaline with a light black bar on proximal rays. Upper lobe of caudal fin light brown with a light black bar in the middle. Lower lobe of caudal fin with a prominent longitudinal black band, uppermost and lowermost fin rays bronze (Fig. <xref ref-type="fig" rid="F12673691">4</xref>).</p><sec sec-type="Etymology"><title>Etymology</title><p>The specific epithet “<italic>yingjiangensis</italic>” refers to the type locality： Nabang Town, Yingjiang County, Yunnan Province, China. We propose the common English name“Yingjiang hillstream loach” and the Chinese name “Ying Jiang Pa Qiu (盈江爬鳅)".</p></sec></tp:treatment-sec><tp:treatment-sec><!--Section generated to contain objects referenced in tp:taxon-treatment.--><table-wrap id="T12673679" position="float" orientation="portrait"><label>Table 3.</label><caption><p>Morphometric measurements of <italic><tp:taxon-name><tp:taxon-name-part taxon-name-part-type="genus" reg="Balitora">Balitora</tp:taxon-name-part><tp:taxon-name-part taxon-name-part-type="species" reg="yingjiangensis">yingjiangensis</tp:taxon-name-part></tp:taxon-name></italic> compared with <italic><tp:taxon-name><tp:taxon-name-part taxon-name-part-type="genus" reg="Balitora">B.</tp:taxon-name-part><tp:taxon-name-part taxon-name-part-type="species" reg="nantingensis">nantingensis</tp:taxon-name-part></tp:taxon-name></italic>, <italic><tp:taxon-name><tp:taxon-name-part taxon-name-part-type="genus" reg="Balitora">B.</tp:taxon-name-part><tp:taxon-name-part taxon-name-part-type="species" reg="burmanica">burmanica</tp:taxon-name-part></tp:taxon-name></italic> and <italic><tp:taxon-name><tp:taxon-name-part taxon-name-part-type="genus" reg="Balitora">B.</tp:taxon-name-part><tp:taxon-name-part taxon-name-part-type="species" reg="brucei">brucei</tp:taxon-name-part></tp:taxon-name></italic>. Numbers in brackets indicate the number of specimens.</p></caption><table rules="all" border="0"><tbody><tr><td rowspan="1" colspan="1">Characters</td><td rowspan="1" colspan="4"><italic><tp:taxon-name><tp:taxon-name-part taxon-name-part-type="genus" reg="Balitora">B.</tp:taxon-name-part><tp:taxon-name-part taxon-name-part-type="species" reg="yingjiangensis">yingjiangensis</tp:taxon-name-part></tp:taxon-name></italic> (n = 11)</td><td rowspan="1" colspan="3"><italic><tp:taxon-name><tp:taxon-name-part taxon-name-part-type="genus" reg="Balitora">B.</tp:taxon-name-part><tp:taxon-name-part taxon-name-part-type="species" reg="burmanica">burmanica</tp:taxon-name-part></tp:taxon-name></italic> (n = 4)</td><td rowspan="1" colspan="4"><italic><tp:taxon-name><tp:taxon-name-part taxon-name-part-type="genus" reg="Balitora">B.</tp:taxon-name-part><tp:taxon-name-part taxon-name-part-type="species" reg="nantingensis">nantingensis</tp:taxon-name-part></tp:taxon-name></italic> (n = 4)</td><td rowspan="1" colspan="2"><italic><tp:taxon-name><tp:taxon-name-part taxon-name-part-type="genus" reg="Balitora">B.</tp:taxon-name-part><tp:taxon-name-part taxon-name-part-type="species" reg="brucei">brucei</tp:taxon-name-part></tp:taxon-name></italic> (Kottelat,1988)</td></tr><tr><td rowspan="1" colspan="1"/><td rowspan="1" colspan="1">Holotype</td><td rowspan="1" colspan="1">Range</td><td rowspan="1" colspan="1">Mean</td><td rowspan="1" colspan="1">S.D.</td><td rowspan="1" colspan="1">Range</td><td rowspan="1" colspan="1">Mean</td><td rowspan="1" colspan="2">S.D.</td><td rowspan="1" colspan="1">Range</td><td rowspan="1" colspan="1">Mean</td><td rowspan="1" colspan="1">S.D.</td><td rowspan="1" colspan="1">Range</td><td rowspan="1" colspan="1">Mean</td></tr><tr><td rowspan="1" colspan="1">Dorsal-fin rays</td><td rowspan="1" colspan="1">III+7</td><td rowspan="1" colspan="1">III+7</td><td rowspan="1" colspan="1">III+7</td><td rowspan="1" colspan="1"/><td rowspan="1" colspan="1">III+7-8</td><td rowspan="1" colspan="1">III+ 8</td><td rowspan="1" colspan="2"/><td rowspan="1" colspan="1">III+7</td><td rowspan="1" colspan="1">III+7</td><td rowspan="1" colspan="1"/><td rowspan="1" colspan="1">III+ 8½</td><td rowspan="1" colspan="1"/></tr><tr><td rowspan="1" colspan="1">Pectoral-fin rays</td><td rowspan="1" colspan="1">Ⅸ+14</td><td rowspan="1" colspan="1">Ⅸ+14</td><td rowspan="1" colspan="1">Ⅸ+14</td><td rowspan="1" colspan="1"/><td rowspan="1" colspan="1">Ⅷ+13-10</td><td rowspan="1" colspan="1">Ⅷ+14</td><td rowspan="1" colspan="2"/><td rowspan="1" colspan="1">Ⅷ+14</td><td rowspan="1" colspan="1">Ⅷ+14</td><td rowspan="1" colspan="1"/><td rowspan="1" colspan="1">XI-X+10-12</td><td rowspan="1" colspan="1"/></tr><tr><td rowspan="1" colspan="1">Pelvic-fin rays</td><td rowspan="1" colspan="1">Ⅱ+9</td><td rowspan="1" colspan="1">Ⅱ+9</td><td rowspan="1" colspan="1">Ⅱ+9</td><td rowspan="1" colspan="1"/><td rowspan="1" colspan="1">Ⅱ+8-9</td><td rowspan="1" colspan="1">Ⅱ+9</td><td rowspan="1" colspan="2"/><td rowspan="1" colspan="1">Ⅱ+9</td><td rowspan="1" colspan="1">Ⅱ+9</td><td rowspan="1" colspan="1"/><td rowspan="1" colspan="1">Ⅱ+9-10</td><td rowspan="1" colspan="1"/></tr><tr><td rowspan="1" colspan="1">Anal-fin rays</td><td rowspan="1" colspan="1">III+5½</td><td rowspan="1" colspan="1">III+5½</td><td rowspan="1" colspan="1">III+5½</td><td rowspan="1" colspan="1"/><td rowspan="1" colspan="1">III+5</td><td rowspan="1" colspan="1">III+5</td><td rowspan="1" colspan="2"/><td rowspan="1" colspan="1">III+5</td><td rowspan="1" colspan="1">III+5</td><td rowspan="1" colspan="1"/><td rowspan="1" colspan="1">III+5½</td><td rowspan="1" colspan="1"/></tr><tr><td rowspan="1" colspan="1">Caudal-fin rays</td><td rowspan="1" colspan="1">6+7</td><td rowspan="1" colspan="1">6+7</td><td rowspan="1" colspan="1">6+7</td><td rowspan="1" colspan="1"/><td rowspan="1" colspan="1">6+7</td><td rowspan="1" colspan="1">6+7</td><td rowspan="1" colspan="2"/><td rowspan="1" colspan="1">6+7</td><td rowspan="1" colspan="1">6+7</td><td rowspan="1" colspan="1"/><td rowspan="1" colspan="1"/><td rowspan="1" colspan="1"/></tr><tr><td rowspan="1" colspan="1">Lateral-line pore/scales</td><td rowspan="1" colspan="1">63</td><td rowspan="1" colspan="1">67-63</td><td rowspan="1" colspan="1">65</td><td rowspan="1" colspan="1"/><td rowspan="1" colspan="1">64-62</td><td rowspan="1" colspan="1">63</td><td rowspan="1" colspan="2"/><td rowspan="1" colspan="1">62-59</td><td rowspan="1" colspan="1">61</td><td rowspan="1" colspan="1"/><td rowspan="1" colspan="1">66-61</td><td rowspan="1" colspan="1">63</td></tr><tr><td rowspan="1" colspan="1">Total length (mm)</td><td rowspan="1" colspan="1">88.56</td><td rowspan="1" colspan="1">102.83-37.61</td><td rowspan="1" colspan="1">80.43</td><td rowspan="1" colspan="1"/><td rowspan="1" colspan="1">80.38-46.25</td><td rowspan="1" colspan="1">63.97</td><td rowspan="1" colspan="2"/><td rowspan="1" colspan="1">74.63-68.22</td><td rowspan="1" colspan="1">71.63</td><td rowspan="1" colspan="1"/><td rowspan="1" colspan="1"/><td rowspan="1" colspan="1"/></tr><tr><td rowspan="1" colspan="1">Standard length (mm)</td><td rowspan="1" colspan="1">79.68</td><td rowspan="1" colspan="1">87.34-32.63</td><td rowspan="1" colspan="1">68.32</td><td rowspan="1" colspan="1"/><td rowspan="1" colspan="1">64.89-38.20</td><td rowspan="1" colspan="1">53.1</td><td rowspan="1" colspan="2"/><td rowspan="1" colspan="1">62.84-56.44</td><td rowspan="1" colspan="1">58.48</td><td rowspan="1" colspan="1"/><td rowspan="1" colspan="1">105.60-64.30</td><td rowspan="1" colspan="1"/></tr><tr><td rowspan="1" colspan="1">Head length (mm)</td><td rowspan="1" colspan="1">15.37</td><td rowspan="1" colspan="1">16.63-6.68</td><td rowspan="1" colspan="1">13.20</td><td rowspan="1" colspan="1"/><td rowspan="1" colspan="1">14.21-8.07</td><td rowspan="1" colspan="1">11.58</td><td rowspan="1" colspan="2"/><td rowspan="1" colspan="1">13.04-11.79</td><td rowspan="1" colspan="1">12.66</td><td rowspan="1" colspan="1"/><td rowspan="1" colspan="1"/><td rowspan="1" colspan="1"/></tr><tr><td rowspan="1" colspan="1">Caudal peduncle length/depth</td><td rowspan="1" colspan="1">3.78</td><td rowspan="1" colspan="1">4.47-3.71</td><td rowspan="1" colspan="1">3.95</td><td rowspan="1" colspan="1">0.25</td><td rowspan="1" colspan="1">3.46-3.03</td><td rowspan="1" colspan="1">3.16</td><td rowspan="1" colspan="2">0.2</td><td rowspan="1" colspan="1">2.94-2.62</td><td rowspan="1" colspan="1">2.81</td><td rowspan="1" colspan="1">0.13</td><td rowspan="1" colspan="1">4.00-3.20</td><td rowspan="1" colspan="1">3.50</td></tr><tr><td rowspan="1" colspan="14">In percentage of SL</td></tr><tr><td rowspan="1" colspan="1">Head length</td><td rowspan="1" colspan="1">19.29</td><td rowspan="1" colspan="1">20.47-18.35</td><td rowspan="1" colspan="1">19.46</td><td rowspan="1" colspan="1">0.75</td><td rowspan="1" colspan="1">22.24-21.12</td><td rowspan="1" colspan="1">21.76</td><td rowspan="1" colspan="2">0.46</td><td rowspan="1" colspan="1">23.10-20.54</td><td rowspan="1" colspan="1">21.66</td><td rowspan="1" colspan="1">1.26</td><td rowspan="1" colspan="1">22.0-18.50</td><td rowspan="1" colspan="1">20.00</td></tr><tr><td rowspan="1" colspan="1">Body depth</td><td rowspan="1" colspan="1">11.65</td><td rowspan="1" colspan="1">11.82-9.31</td><td rowspan="1" colspan="1">10.52</td><td rowspan="1" colspan="1">0.10</td><td rowspan="1" colspan="1">12.07-9.08</td><td rowspan="1" colspan="1">10.48</td><td rowspan="1" colspan="2">1.54</td><td rowspan="1" colspan="1">13.22-11.3</td><td rowspan="1" colspan="1">12.08</td><td rowspan="1" colspan="1">0.90</td><td rowspan="1" colspan="1">12.50-9.60</td><td rowspan="1" colspan="1">10.80</td></tr><tr><td rowspan="1" colspan="1">Body width</td><td rowspan="1" colspan="1">17.47</td><td rowspan="1" colspan="1">19.92-14.74</td><td rowspan="1" colspan="1">17.25</td><td rowspan="1" colspan="1">1.60</td><td rowspan="1" colspan="1">17.81-10.47</td><td rowspan="1" colspan="1">15.22</td><td rowspan="1" colspan="2">3.36</td><td rowspan="1" colspan="1">18.58-15.43</td><td rowspan="1" colspan="1">17.2</td><td rowspan="1" colspan="1">1.47</td><td rowspan="1" colspan="1">21.00-17.70</td><td rowspan="1" colspan="1">19.40</td></tr><tr><td rowspan="1" colspan="1">Dorsal-fin length</td><td rowspan="1" colspan="1">20.87</td><td rowspan="1" colspan="1">23.07-17.99</td><td rowspan="1" colspan="1">20.32</td><td rowspan="1" colspan="1">1.51</td><td rowspan="1" colspan="1">22.25-17.61</td><td rowspan="1" colspan="1">20.36</td><td rowspan="1" colspan="2">2.11</td><td rowspan="1" colspan="1">24.32-19.54</td><td rowspan="1" colspan="1">21.13</td><td rowspan="1" colspan="1">2.16</td><td rowspan="1" colspan="1">21.40-17.00</td><td rowspan="1" colspan="1"/></tr><tr><td rowspan="1" colspan="1">Pectoral-fin length</td><td rowspan="1" colspan="1">27.06</td><td rowspan="1" colspan="1">29.43-21.51</td><td rowspan="1" colspan="1">25.61</td><td rowspan="1" colspan="1">2.19</td><td rowspan="1" colspan="1">26.41-21.62</td><td rowspan="1" colspan="1">23.81</td><td rowspan="1" colspan="2">2.05</td><td rowspan="1" colspan="1">24.44-22.26</td><td rowspan="1" colspan="1">23.71</td><td rowspan="1" colspan="1">0.98</td><td rowspan="1" colspan="1">30.60-26.80</td><td rowspan="1" colspan="1"/></tr><tr><td rowspan="1" colspan="1">Pelvic-fin length</td><td rowspan="1" colspan="1">21.06</td><td rowspan="1" colspan="1">23.9-17.83</td><td rowspan="1" colspan="1">21.48</td><td rowspan="1" colspan="1">1.69</td><td rowspan="1" colspan="1">21.59-16.54</td><td rowspan="1" colspan="1">19.47</td><td rowspan="1" colspan="2">2.19</td><td rowspan="1" colspan="1">21.41-18.26</td><td rowspan="1" colspan="1">19.74</td><td rowspan="1" colspan="1">1.35</td><td rowspan="1" colspan="1">24.40-21.50</td><td rowspan="1" colspan="1"/></tr><tr><td rowspan="1" colspan="1">Anal-fin length</td><td rowspan="1" colspan="1">12.61</td><td rowspan="1" colspan="1">14.83-11.23</td><td rowspan="1" colspan="1">12.84</td><td rowspan="1" colspan="1">1.21</td><td rowspan="1" colspan="1">13.33-8.89</td><td rowspan="1" colspan="1">11.75</td><td rowspan="1" colspan="2">1.99</td><td rowspan="1" colspan="1">13.97-11.3</td><td rowspan="1" colspan="1">12.23</td><td rowspan="1" colspan="1">1.19</td><td rowspan="1" colspan="1">12.70-9.70</td><td rowspan="1" colspan="1"/></tr><tr><td rowspan="1" colspan="1">Dorsal-fin base length</td><td rowspan="1" colspan="1">12.76</td><td rowspan="1" colspan="1">16.84-12.00</td><td rowspan="1" colspan="1">13.58</td><td rowspan="1" colspan="1">1.42</td><td rowspan="1" colspan="1">13.61-10.38</td><td rowspan="1" colspan="1">12.64</td><td rowspan="1" colspan="2">1.52</td><td rowspan="1" colspan="1">15.6-13.68</td><td rowspan="1" colspan="1">14.19</td><td rowspan="1" colspan="1">0.94</td><td rowspan="1" colspan="1"/><td rowspan="1" colspan="1"/></tr><tr><td rowspan="1" colspan="1">Anal-fin base length</td><td rowspan="1" colspan="1">9.36</td><td rowspan="1" colspan="1">9.96-5.10</td><td rowspan="1" colspan="1">7.37</td><td rowspan="1" colspan="1">1.46</td><td rowspan="1" colspan="1">7.09-5.22</td><td rowspan="1" colspan="1">6.19</td><td rowspan="1" colspan="2">0.89</td><td rowspan="1" colspan="1">7.73-5.64</td><td rowspan="1" colspan="1">6.88</td><td rowspan="1" colspan="1">1.00</td><td rowspan="1" colspan="1"/><td rowspan="1" colspan="1"/></tr><tr><td rowspan="1" colspan="1">Predorsal length</td><td rowspan="1" colspan="1">42.57</td><td rowspan="1" colspan="1">46.85-36.13</td><td rowspan="1" colspan="1">42.00</td><td rowspan="1" colspan="1">2.63</td><td rowspan="1" colspan="1">49.39-42.01</td><td rowspan="1" colspan="1">44.50</td><td rowspan="1" colspan="2">3.34</td><td rowspan="1" colspan="1">45.37-41.86</td><td rowspan="1" colspan="1">43.62</td><td rowspan="1" colspan="1">1.51</td><td rowspan="1" colspan="1">46.30-43.20</td><td rowspan="1" colspan="1">44.70</td></tr><tr><td rowspan="1" colspan="1">Prepelvic length</td><td rowspan="1" colspan="1">41.84</td><td rowspan="1" colspan="1">47.90-39.08</td><td rowspan="1" colspan="1">43.05</td><td rowspan="1" colspan="1">2.68</td><td rowspan="1" colspan="1">47.30-41.71</td><td rowspan="1" colspan="1">44.61</td><td rowspan="1" colspan="2">2.39</td><td rowspan="1" colspan="1">47.37-42.89</td><td rowspan="1" colspan="1">45.54</td><td rowspan="1" colspan="1">2.01</td><td rowspan="1" colspan="1">46.60-42.20</td><td rowspan="1" colspan="1">44.60</td></tr><tr><td rowspan="1" colspan="1">Pre-anal length</td><td rowspan="1" colspan="1">73.57</td><td rowspan="1" colspan="1">79.25-66.31</td><td rowspan="1" colspan="1">74.16</td><td rowspan="1" colspan="1">3.67</td><td rowspan="1" colspan="1">77.64-73.34</td><td rowspan="1" colspan="1">76.10</td><td rowspan="1" colspan="2">1.89</td><td rowspan="1" colspan="1">81.19-74.8</td><td rowspan="1" colspan="1">77.36</td><td rowspan="1" colspan="1">2.83</td><td rowspan="1" colspan="1">82.40-72.0</td><td rowspan="1" colspan="1">76.30</td></tr><tr><td rowspan="1" colspan="1">Caudal peduncle length (CPL)</td><td rowspan="1" colspan="1">15.98</td><td rowspan="1" colspan="1">19.38-15.97</td><td rowspan="1" colspan="1">17.71</td><td rowspan="1" colspan="1">1.12</td><td rowspan="1" colspan="1">17.64-15.92</td><td rowspan="1" colspan="1">16.97</td><td rowspan="1" colspan="2">0.75</td><td rowspan="1" colspan="1">17.30-14.42</td><td rowspan="1" colspan="1">15.96</td><td rowspan="1" colspan="1">1.23</td><td rowspan="1" colspan="1">21.40-16.70</td><td rowspan="1" colspan="1">18.90</td></tr><tr><td rowspan="1" colspan="1">Caudal peduncle depth (CPD)</td><td rowspan="1" colspan="1">4.23</td><td rowspan="1" colspan="1">4.83-4.17</td><td rowspan="1" colspan="1">4.48</td><td rowspan="1" colspan="1">0.22</td><td rowspan="1" colspan="1">5.81-5.01</td><td rowspan="1" colspan="1">5.36</td><td rowspan="1" colspan="2">0.34</td><td rowspan="1" colspan="1">6.28-5.03</td><td rowspan="1" colspan="1">5.67</td><td rowspan="1" colspan="1">0.53</td><td rowspan="1" colspan="1">5.80-5.10</td><td rowspan="1" colspan="1">5.40</td></tr><tr><td rowspan="1" colspan="14">In percentage of HL</td></tr><tr><td rowspan="1" colspan="1">Snout length</td><td rowspan="1" colspan="1">50.81</td><td rowspan="1" colspan="1">53.74-43.58</td><td rowspan="1" colspan="1">48.27</td><td rowspan="1" colspan="1">3.17</td><td rowspan="1" colspan="1">51.54-42.83</td><td rowspan="1" colspan="1">45.77</td><td rowspan="1" colspan="2">4.00</td><td rowspan="1" colspan="1">44.69-37.65</td><td rowspan="1" colspan="1">41.13</td><td rowspan="1" colspan="1">3.02</td><td rowspan="1" colspan="1"/><td rowspan="1" colspan="1"/></tr><tr><td rowspan="1" colspan="1">Eye diameter</td><td rowspan="1" colspan="1">17.76</td><td rowspan="1" colspan="1">20.05-14.50</td><td rowspan="1" colspan="1">16.16</td><td rowspan="1" colspan="1">1.64</td><td rowspan="1" colspan="1">19.08-14.21</td><td rowspan="1" colspan="1">15.87</td><td rowspan="1" colspan="2">2.28</td><td rowspan="1" colspan="1">12.89-11.19</td><td rowspan="1" colspan="1">12.18</td><td rowspan="1" colspan="1">0.83</td><td rowspan="1" colspan="1"/><td rowspan="1" colspan="1"/></tr><tr><td rowspan="1" colspan="1">Interorbital distance</td><td rowspan="1" colspan="1">41.57</td><td rowspan="1" colspan="1">43.87-37.77</td><td rowspan="1" colspan="1">41.37</td><td rowspan="1" colspan="1">1.69</td><td rowspan="1" colspan="1">37.02-34.13</td><td rowspan="1" colspan="1">35.98</td><td rowspan="1" colspan="2">1.26</td><td rowspan="1" colspan="1">40.62-31.28</td><td rowspan="1" colspan="1">36.1</td><td rowspan="1" colspan="1">3.83</td><td rowspan="1" colspan="1"/><td rowspan="1" colspan="1"/></tr><tr><td rowspan="1" colspan="1">Maxillary barbel length</td><td rowspan="1" colspan="1">9.12</td><td rowspan="1" colspan="1">11.36-7.03</td><td rowspan="1" colspan="1">9.06</td><td rowspan="1" colspan="1">1.46</td><td rowspan="1" colspan="1">12.10-7.19</td><td rowspan="1" colspan="1">10.31</td><td rowspan="1" colspan="2">2.16</td><td rowspan="1" colspan="1">10.24-9.68</td><td rowspan="1" colspan="1">9.96</td><td rowspan="1" colspan="1">0.25</td><td rowspan="1" colspan="1"/><td rowspan="1" colspan="1"/></tr><tr><td rowspan="1" colspan="1">Inner rostral barbel length</td><td rowspan="1" colspan="1">9.95</td><td rowspan="1" colspan="1">9.95-5.00</td><td rowspan="1" colspan="1">7.17</td><td rowspan="1" colspan="1">1.42</td><td rowspan="1" colspan="1">9.21-5.70</td><td rowspan="1" colspan="1">7.56</td><td rowspan="1" colspan="2">1.67</td><td rowspan="1" colspan="1">7.54-7.14</td><td rowspan="1" colspan="1">7.35</td><td rowspan="1" colspan="1">0.17</td><td rowspan="1" colspan="1"/><td rowspan="1" colspan="1"/></tr><tr><td rowspan="1" colspan="1">Outer rostral barbel length</td><td rowspan="1" colspan="1">9.24</td><td rowspan="1" colspan="1">11.22-8.16</td><td rowspan="1" colspan="1">9.42</td><td rowspan="1" colspan="1">1.01</td><td rowspan="1" colspan="1">11.61-7.60</td><td rowspan="1" colspan="1">10.00</td><td rowspan="1" colspan="2">1.06</td><td rowspan="1" colspan="1">11.28-7.68</td><td rowspan="1" colspan="1">9.77</td><td rowspan="1" colspan="1">1.58</td><td rowspan="1" colspan="1"/><td rowspan="1" colspan="1"/></tr><tr><td rowspan="1" colspan="1">Mouth width</td><td rowspan="1" colspan="1">22.06</td><td rowspan="1" colspan="1">25.30-20.17</td><td rowspan="1" colspan="1">22.17</td><td rowspan="1" colspan="1">1.61</td><td rowspan="1" colspan="1">25.71-17.31</td><td rowspan="1" colspan="1">20.39</td><td rowspan="1" colspan="2">3.69</td><td rowspan="1" colspan="1">19.33-14.87</td><td rowspan="1" colspan="1">17.11</td><td rowspan="1" colspan="1">2.37</td><td rowspan="1" colspan="1"/><td rowspan="1" colspan="1"/></tr></tbody></table></table-wrap><fig id="F12673680" position="float" orientation="portrait"><object-id xmlns:xlink="http://www.w3.org/1999/xlink" content-type="arpha" xlink:type="simple">6D597696-8FD1-58D4-86B3-C7AFB9A4415B</object-id><object-id xmlns:xlink="http://www.w3.org/1999/xlink" content-type="doi" xlink:type="simple">10.3897/BDJ.13.e153915.figure6</object-id><label>Figure 3.</label><caption><p>Morphological characteristics of <italic><tp:taxon-name><tp:taxon-name-part taxon-name-part-type="genus" reg="Balitora">Balitora</tp:taxon-name-part><tp:taxon-name-part taxon-name-part-type="species" reg="yingjiangensis">yingjiangensis</tp:taxon-name-part></tp:taxon-name></italic> (PXR20231115002); colouration in preservation; <bold>A</bold> ventral view; <bold>B</bold> dorsal view; <bold>C</bold> lateral view.</p></caption><graphic xmlns:xlink="http://www.w3.org/1999/xlink" xlink:href="bdj-13-e153915-g003.png" position="float" id="oo_1277437.png" orientation="portrait" xlink:type="simple"><uri content-type="original_file" xlink:type="simple">https://binary.pensoft.net/fig/1277437</uri></graphic></fig><fig id="F12673693" position="float" orientation="portrait"><object-id xmlns:xlink="http://www.w3.org/1999/xlink" content-type="arpha" xlink:type="simple">92F641BB-BDB1-5393-876E-5D4920C4C65B</object-id><object-id xmlns:xlink="http://www.w3.org/1999/xlink" content-type="doi" xlink:type="simple">10.3897/BDJ.13.e153915.figure6</object-id><label>Figure 5.</label><caption><p>Oral morphology of <italic><tp:taxon-name><tp:taxon-name-part taxon-name-part-type="genus" reg="Balitora">Balitora</tp:taxon-name-part><tp:taxon-name-part taxon-name-part-type="species" reg="yingjiangensis">yingjiangensis</tp:taxon-name-part></tp:taxon-name></italic>; <bold>A</bold> PXR20231115003; <bold>B</bold> KIZ1995000888 (Holotype).</p></caption><graphic xmlns:xlink="http://www.w3.org/1999/xlink" xlink:href="bdj-13-e153915-g005.png" position="float" id="oo_1277439.png" orientation="portrait" xlink:type="simple"><uri content-type="original_file" xlink:type="simple">https://binary.pensoft.net/fig/1277439</uri></graphic></fig><fig id="F12673593" position="float" orientation="portrait"><object-id xmlns:xlink="http://www.w3.org/1999/xlink" content-type="arpha" xlink:type="simple">FBEFBFDC-054A-562D-AA54-0BB6BC047EDD</object-id><object-id xmlns:xlink="http://www.w3.org/1999/xlink" content-type="doi" xlink:type="simple">10.3897/BDJ.13.e153915.figure6</object-id><label>Figure 1.</label><caption><p>Map exhibiting sampling sites of three <tp:taxon-name><tp:taxon-name-part taxon-name-part-type="subfamily">Balitorinae</tp:taxon-name-part></tp:taxon-name> species from the Irrawaddy and Salween Rivers, <italic><tp:taxon-name><tp:taxon-name-part taxon-name-part-type="genus" reg="Balitora">B.</tp:taxon-name-part><tp:taxon-name-part taxon-name-part-type="species" reg="burmanica">burmanica</tp:taxon-name-part></tp:taxon-name></italic> (triangle) <italic><tp:taxon-name><tp:taxon-name-part taxon-name-part-type="genus" reg="Balitora">Balitora</tp:taxon-name-part><tp:taxon-name-part taxon-name-part-type="species" reg="yingjiangensis">yingjiangensis</tp:taxon-name-part></tp:taxon-name></italic> (asterisk) and <italic><tp:taxon-name><tp:taxon-name-part taxon-name-part-type="genus" reg="Hemimyzon">Hemimyzon</tp:taxon-name-part><tp:taxon-name-part taxon-name-part-type="species" reg="nujiangensis">nujiangensis</tp:taxon-name-part></tp:taxon-name></italic> (circle).</p></caption><graphic xmlns:xlink="http://www.w3.org/1999/xlink" xlink:href="bdj-13-e153915-g001.png" position="float" id="oo_1277432.png" orientation="portrait" xlink:type="simple"><uri content-type="original_file" xlink:type="simple">https://binary.pensoft.net/fig/1277432</uri></graphic></fig><fig id="F12673691" position="float" orientation="portrait"><object-id xmlns:xlink="http://www.w3.org/1999/xlink" content-type="arpha" xlink:type="simple">6D0F9158-6A68-54F7-B7DF-B6B6BF8C475D</object-id><object-id xmlns:xlink="http://www.w3.org/1999/xlink" content-type="doi" xlink:type="simple">10.3897/BDJ.13.e153915.figure5</object-id><label>Figure 4.</label><caption><p>Morphological characteristics of <italic><tp:taxon-name><tp:taxon-name-part taxon-name-part-type="genus" reg="Balitora">Balitora</tp:taxon-name-part><tp:taxon-name-part taxon-name-part-type="species" reg="yingjiangensis">yingjiangensis</tp:taxon-name-part></tp:taxon-name></italic> (PXR20231115002); colouration in life; <bold>A</bold> lateral view; <bold>B</bold> dorsal view; <bold>C</bold> ventral view.</p></caption><graphic xmlns:xlink="http://www.w3.org/1999/xlink" xlink:href="bdj-13-e153915-g004.png" position="float" id="oo_1277438.png" orientation="portrait" xlink:type="simple"><uri content-type="original_file" xlink:type="simple">https://binary.pensoft.net/fig/1277438</uri></graphic></fig></tp:treatment-sec><ref-list><ref id="B12673916"><element-citation xmlns:xlink="http://www.w3.org/1999/xlink" publication-type="chapter" xlink:type="simple"><person-group person-group-type="author"><name name-style="western"><surname>Chen</surname><given-names>Y. Y.</given-names></name></person-group><year>2006</year><chapter-title>Fishes.</chapter-title><person-group person-group-type="editor"><name name-style="western"><surname>Yang</surname><given-names>Y. M.</given-names></name><name name-style="western"><surname>Du</surname><given-names>F.</given-names></name></person-group><source>Intergrated Scientific Studies of Yunnan Tongbiguan Nature Reserve.</source><publisher-name>Yunnan Science and Technology Press</publisher-name><publisher-loc>Kunming</publisher-loc><size units="page">267-268</size><comment content-type="language">Chinese</comment></element-citation></ref></ref-list></tp:taxon-treatment>
